# Supplementary material for: Evaluating COVID-19-Related Disruptions to Effective Malaria Case Management in 2020–2021 and Its Potential Effects on Malaria Burden in Sub-Saharan Africa
Source: Trop Med Infect Dis. 2023 Apr 4;8(4):216. doi: 10.3390/tropicalmed8040216 (PMC10143572; doi:10.3390/tropicalmed8040216)
Supplement: Supplementary file 1 [file tropicalmed-08-00216-s001.zip]

Archive with 1 entries (1 files):
- tropicalmed-2287561-supplementary.xlsx
