# Supplementary material for: Evaluating COVID-19-Related Disruptions to Effective Malaria Case Management in 2020–2021 and Its Potential Effects on Malaria Burden in Sub-Saharan Africa
Source: Trop Med Infect Dis. 2023 Apr 4;8(4):216. doi: 10.3390/tropicalmed8040216 (PMC10143572; doi:10.3390/tropicalmed8040216)
Supplement: Supplementary file 1 [file tropicalmed-08-00216-s001.zip › tropicalmed-2287561-supplementary.xlsx]

## Sheet: Supplementary Table S1
ISO3	MAP_Country_Name	AM.treat.decline.lower.2020.%	AM.treat.decline.upper.2020.%	AM.treat.decline.lower.2021.%	AM.treat.decline.upper.2021.%	incidence.increase.mean.2020.%	incidence.increase.lower.2020.%	incidence.increase.upper.2020.%	incidence.increase.mean.2021.%	incidence.increase.lower.2021.%	incidence.increase.upper.2021.%	deaths.increase.mean.2020.%	deaths.increase.lower.2020.%	deaths.increase.upper.2020.%	deaths.increase.mean.2021.%	deaths.increase.lower.2021.%	deaths.increase.upper.2021.%
AGO	Angola	12.5	15	50	50	1.70778	1.1226	2.60909	6.89339	5.24913	8.97917	11.2304	8.84163	13.4899	47.5495	45.28	50.201
BDI	Burundi	3.75	37.5	5	50	3.97482	1.24005	7.13057	5.56649	2.39319	8.47663	21.0149	1.24005	38.2717	28.8013	7.09517	47.8587
BEN	Benin	0	3.75	2.5	20	0.324438	0	0.894737	1.27655	0	2.50263	2.42555	0	4.89006	9.63541	0.291275	18.3011
BFA	Burkina Faso	2.5	26.25	0	5	1.69241	0.0921804	3.97869	0.333999	0	0.984008	14.7687	0.828472	28.2434	2.87667	0	5.78684
CAF	Central African Republic	0	3.75	0	5	0.115041	0	0.385294	0.117865	0	0.397772	0.739884	0	1.53618	0.812131	0	1.6805
CIV	Cote d'Ivoire	0	3.75	0	5	0.380957	0	1.09628	0.390738	0	1.13569	2.92843	0	5.98221	2.91347	0	5.87899
CMR	Cameroon	15	37.5	12.5	27.5	3.58485	2.07131	5.39317	2.61248	1.32597	3.9025	20.0588	11.7262	28.2427	14.5431	7.44265	21.3727
COD	Democratic Republic of the Congo	1.25	8.75	1.25	15	0.293057	8.4776e-06	0.696379	0.455645	4.45611e-05	1.01506	2.36349	9.24755e-06	4.70917	3.64169	0.18401	7.12904
COG	Congo	0	3.75	0	5	0.302821	0	0.749317	0.310723	3.26751e-05	0.758969	1.94349	7.95888e-05	3.9362	1.84518	8.55785e-05	3.82965
GAB	Gabon	0	3.75	0	5	0.428048	0	1.16603	0.422728	0	1.15453	3.22565	0	6.53806	3.22402	0	6.53421
GHA	Ghana	0	3.75	0	5	0.551325	0	1.26284	0.544087	0	1.23143	4.0091	0	8.06782	3.88947	0	7.87254
GIN	Guinea	2.5	26.25	0	5	1.33732	0.149861	3.09063	0.266693	0	0.733576	8.68012	0.832795	16.5664	1.75939	0	3.59786
GNB	Guinea-Bissau	9	37.5	26	50	6.28978	1.59072	10.8929	10.1532	5.44306	15.2494	26.2222	9.1627	42.7375	44.6394	32.0558	54.9981
GNQ	Equatorial Guinea	19.5	37.5	26	50	1.31796	0.308371	2.30181	2.03725	0.568663	3.28662	10.8133	6.51596	15.2362	16.538	12.0659	21.4996
KEN	Kenya	3.75	18.75	5	25	2.75689	4.76423e-05	5.13071	4.14989	1.44807	6.4501	12.4926	1.4742	23.1473	18.9636	7.81513	29.8535
LBR	Liberia	3.75	31.25	1.25	15	1.67771	0.238703	3.8345	0.929949	0	2.60192	22.8649	1.17307	44.022	11.2073	0	22.293
MDG	Madagascar	0	3.75	0	5	0.412525	0	0.907887	0.41548	0	0.946693	1.58381	0	3.14174	1.61847	0	3.25041
MLI	Mali	2.5	37.5	0	27.5	2.68825	0.783896	4.88588	2.02917	0.291554	4.02433	12.8459	2.1196	22.8128	9.64357	1.70101	17.1198
MOZ	Mozambique	2.5	37.5	0	27.5	3.39391	0.986785	5.1984	2.45854	0.366137	4.48521	27.1961	2.87883	51.5998	19.8893	1.09191	37.8795
MWI	Malawi	3.75	18.75	1.25	15	2.05918	0.278802	3.48443	1.51016	0	2.98225	12.2511	0.905522	23.5151	8.94558	0.661936	17.0289
NER	Niger	1.25	8.75	1.25	15	0.643134	0	1.6095	0.932572	0	2.32615	3.99524	0	7.80419	5.66187	0	10.8711
NGA	Nigeria	0	3.75	0	5	0.372202	0	0.889112	0.371627	0	0.877304	2.83088	0.301461	5.38656	2.85863	0.274852	5.45778
RWA	Rwanda	0	3.75	0	5	0.74534	0	1.51773	0.734864	0	1.51261	2.16678	0	4.3741	2.14247	0	4.32988
SDN	Sudan	3.75	18.75	5	25	1.87975	0	3.61551	3.04607	0.98905	4.9714	7.97094	0.592848	15.7315	13.6161	4.84251	22.2934
SLE	Sierra Leone	2.5	37.5	0	27.5	3.03034	0.645575	6.42019	2.33976	0	5.05198	30.0635	1.88826	56.2427	22.8228	1.51358	43.0415
SOM	Somalia	0	3.75	0	5	0.113669	0	0.254073	0.122062	0	0.272895	0.335855	0	0.678022	0.378355	0	0.763621
SSD	South Sudan	0	3.75	0	5	0.167061	0	0.462867	0.17834	9.95336e-05	0.485491	0.71611	0	1.41947	0.820789	9.95336e-05	1.67143
TCD	Chad	2.5	26.25	0	5	1.53384	0.0132134	2.7939	0.312521	0.00723609	0.721396	6.28134	0.996928	11.1009	1.24504	0.015992	2.49683
TGO	Togo	0	3.75	0	5	0.413336	0	0.980482	0.415463	0	0.953351	2.64016	0	5.35421	2.63704	0	5.32574
TZA	Tanzania	0	3.75	0	5	0.725244	0	1.56273	0.713572	3.55534e-07	1.55655	4.13434	0	8.37546	4.08184	5.62818e-07	8.26654
UGA	Uganda	2.5	37.5	0	27.5	4.75172	1.23505	7.36444	3.51061	1.22546	5.44598	36.4125	1.23505	71.0083	26.1384	1.05614	50.8784
ZMB	Zambia	2.5	26.25	2.5	20	2.7884	0.751756	5.61114	2.17775	0	4.42038	17.5117	1.24086	34.1704	13.7831	0.89209	26.2569
